# Supplementary material for: Malaria Preventive Practices among People Residing in Different Malaria-Endemic Settings in a Township of Myanmar: A Mixed-Methods Study
Source: Trop Med Infect Dis. 2022 Nov 4;7(11):353. doi: 10.3390/tropicalmed7110353 (PMC9692550; doi:10.3390/tropicalmed7110353)
Supplement: Supplementary file 1 [file tropicalmed-07-00353-s001.zip]

Archive with 1 entries (1 files):
- tropicalmed-1961242-supplementary.pdf
